# Supplementary material for: Novel Anthropometric Indices and Probability of Adequate Nutrient Intake in the Older Polish Population
Source: Nutrients. 2025 Nov 24;17(23):3666. doi: 10.3390/nu17233666 (PMC12693771; doi:10.3390/nu17233666)
Supplement: Supplementary file 1 [file nutrients-17-03666-s001.zip]

Archive with 1 entries (1 files):
- nutrients-3974507-supplementary.pdf
